# Supplementary material for: Stumbling across the Same Phage: Comparative Genomics of Widespread Temperate Phages Infecting the Fish Pathogen Vibrio anguillarum
Source: Viruses. 2017 May 20;9(5):122. doi: 10.3390/v9050122 (PMC5454434; doi:10.3390/v9050122)
Supplement: Supplementary file 1 [file viruses-09-00122-s001.zip]

Archive with 5 entries (5 files):
- Supplementary Figure 2.docx
- Supplementary Table 1.docx
- Supplementary Table 2.xlsx
- Supplementary Table 3.docx
- Supplementary Figure 1.docx
