# Supplementary material for: Stumbling across the Same Phage: Comparative Genomics of Widespread Temperate Phages Infecting the Fish Pathogen Vibrio anguillarum
Source: Viruses. 2017 May 20;9(5):122. doi: 10.3390/v9050122 (PMC5454434; doi:10.3390/v9050122)
Supplement: Supplementary file 1 [file viruses-09-00122-s001.zip › Supplementary Table 2.xlsx]

## Sheet: phiCLA
DTR	repeat_region	1	142	142	none
hypothetical protein CDS	CDS	34	174	141	reverse
gene	gene	34	174	141	reverse
Phage integrase CDS	CDS	407	1645	1239	forward
gene	gene	407	1645	1239	forward
Transcriptional regulator AlpA family CDS	CDS	1642	1839	198	reverse
gene	gene	1642	1839	198	reverse
hypothetical protein CDS	CDS	1880	2089	210	reverse
gene	gene	1880	2089	210	reverse
hypothetical protein CDS	CDS	2052	2348	297	reverse
gene	gene	2052	2348	297	reverse
hypothetical protein CDS	CDS	2424	2849	426	reverse
gene	gene	2424	2849	426	reverse
hypothetical protein CDS	CDS	2851	3177	327	reverse
gene	gene	2851	3177	327	reverse
hypothetical protein CDS	CDS	3158	3373	216	reverse
gene	gene	3158	3373	216	reverse
hypothetical protein CDS	CDS	3375	3770	396	reverse
gene	gene	3375	3770	396	reverse
Phage structural protein CDS	CDS	3760	4452	693	reverse
gene	gene	3760	4452	693	reverse
hypothetical protein CDS	CDS	4445	4822	378	reverse
gene	gene	4445	4822	378	reverse
Hydrolase protein CDS	CDS	4823	5068	246	reverse
gene	gene	4823	5068	246	reverse
hypothetical protein CDS	CDS	5061	5495	435	reverse
gene	gene	5061	5495	435	reverse
putative Zinc finger protein CDS	CDS	5506	6198	693	reverse
gene	gene	5506	6198	693	reverse
hypothetical protein CDS	CDS	6208	6426	219	reverse
gene	gene	6208	6426	219	reverse
RNA binding protein CDS	CDS	6404	7069	666	reverse
gene	gene	6404	7069	666	reverse
hypothetical protein CDS	CDS	7132	7494	363	reverse
gene	gene	7132	7494	363	reverse
hypothetical protein CDS	CDS	7527	7949	423	reverse
gene	gene	7527	7949	423	reverse
hypothetical protein CDS	CDS	7991	8479	489	reverse
gene	gene	7991	8479	489	reverse
hypothetical protein CDS	CDS	8513	8782	270	reverse
gene	gene	8513	8782	270	reverse
DHH family protein CDS	CDS	8775	9626	852	reverse
gene	gene	8775	9626	852	reverse
hypothetical protein CDS	CDS	9637	9846	210	reverse
gene	gene	9637	9846	210	reverse
HNH endonuclease CDS	CDS	9849	10463	615	reverse
gene	gene	9849	10463	615	reverse
putative DNA-directed RNA polymerase, beta' subunit/160 kD subunit; COG0086 CDS	CDS	10430	10681	252	reverse
gene	gene	10430	10681	252	reverse
Transcription factor protein CDS	CDS	10713	10964	252	reverse
gene	gene	10713	10964	252	reverse
hypothetical protein CDS	CDS	10970	11485	516	reverse
gene	gene	10970	11485	516	reverse
Nucleoid-associated protein YejK CDS	CDS	11488	12483	996	reverse
gene	gene	11488	12483	996	reverse
hypothetical protein CDS	CDS	12493	12618	126	reverse
gene	gene	12493	12618	126	reverse
tRNA-Arg (tct)	tRNA	12676	12752	77	reverse
tRNA-Arg (tct)	gene	12676	12752	77	reverse
hypothetical protein CDS	CDS	13669	13797	129	reverse
gene	gene	13669	13797	129	reverse
putative lipoprotein CDS	CDS	13978	14391	414	reverse
gene	gene	13978	14391	414	reverse
Lambda cI prophage repressor protein CDS	CDS	14407	15078	672	reverse
gene	gene	14407	15078	672	reverse
Transcriptional regulator CDS	CDS	15190	15399	210	forward
gene	gene	15190	15399	210	forward
hypothetical protein CDS	CDS	15445	15702	258	forward
gene	gene	15445	15702	258	forward
hypothetical protein CDS	CDS	15706	15819	114	forward
gene	gene	15706	15819	114	forward
DNA N-6-adenine methyltransferase CDS	CDS	15819	16382	564	forward
gene	gene	15819	16382	564	forward
DNA/RNA-binding protein CDS	CDS	16379	16666	288	forward
gene	gene	16379	16666	288	forward
Helix-turn-helix domain containing protein CDS	CDS	16659	17627	969	forward
gene	gene	16659	17627	969	forward
hypothetical protein CDS	CDS	17671	17841	171	forward
gene	gene	17671	17841	171	forward
putative DNA-binding protein Roi CDS	CDS	17798	18538	741	forward
gene	gene	17798	18538	741	forward
hypothetical protein CDS	CDS	18535	18774	240	forward
gene	gene	18535	18774	240	forward
hypothetical protein CDS	CDS	18774	18986	213	forward
gene	gene	18774	18986	213	forward
hypothetical protein CDS	CDS	18967	19182	216	forward
gene	gene	18967	19182	216	forward
hypothetical protein CDS	CDS	19175	19504	330	forward
gene	gene	19175	19504	330	forward
Ribonuclease CDS	CDS	19497	19988	492	forward
gene	gene	19497	19988	492	forward
hypothetical protein CDS	CDS	19985	20227	243	forward
gene	gene	19985	20227	243	forward
nucleoside 2-deoxyribosyltransferase CDS	CDS	20236	20526	291	forward
gene	gene	20236	20526	291	forward
Putative cytoplasmic protein CDS	CDS	20520	21527	1008	forward
gene	gene	20520	21527	1008	forward
hypothetical protein CDS	CDS	21560	21835	276	forward
gene	gene	21560	21835	276	forward
hypothetical protein CDS	CDS	21890	22087	198	reverse
gene	gene	21890	22087	198	reverse
hypothetical protein CDS	CDS	22084	22515	432	reverse
gene	gene	22084	22515	432	reverse
hypothetical protein CDS	CDS	22746	23414	669	forward
gene	gene	22746	23414	669	forward
hypothetical protein CDS	CDS	23541	23726	186	forward
gene	gene	23541	23726	186	forward
Phage lysozyme from lambdoid prophage DLP12 CDS	CDS	23713	24303	591	forward
gene	gene	23713	24303	591	forward
Endopeptidase CDS	CDS	24278	24721	444	forward
gene	gene	24278	24721	444	forward
hypothetical protein CDS	CDS	25269	25481	213	forward
gene	gene	25269	25481	213	forward
hypothetical protein CDS	CDS	25478	25705	228	forward
gene	gene	25478	25705	228	forward
hypothetical protein CDS	CDS	25769	26110	342	forward
gene	gene	25769	26110	342	forward
Phage holin, hnh endonuclease CDS	CDS	26110	26469	360	forward
gene	gene	26110	26469	360	forward
Phage terminase small subunit CDS	CDS	26476	26949	474	forward
gene	gene	26476	26949	474	forward
Phage terminase, large subunit CDS	CDS	26946	28664	1719	forward
gene	gene	26946	28664	1719	forward
hypothetical protein CDS	CDS	28718	28867	150	forward
gene	gene	28718	28867	150	forward
Phage portal protein, HK97 family CDS	CDS	28867	30177	1311	forward
gene	gene	28867	30177	1311	forward
Prophage Clp protease-like protein CDS	CDS	30180	31052	873	forward
gene	gene	30180	31052	873	forward
Phage major capsid protein CDS	CDS	31055	32242	1188	forward
gene	gene	31055	32242	1188	forward
hypothetical protein CDS	CDS	32317	32682	366	forward
gene	gene	32317	32682	366	forward
Putative viral glycoprotein VI CDS	CDS	32701	33009	309	forward
gene	gene	32701	33009	309	forward
Phage head-tail adaptor protein CDS	CDS	33009	33377	369	forward
gene	gene	33009	33377	369	forward
hypothetical protein CDS	CDS	33379	33846	468	forward
gene	gene	33379	33846	468	forward
hypothetical protein CDS	CDS	33843	34211	369	forward
gene	gene	33843	34211	369	forward
prophage LambdaSo, major tail protein V CDS	CDS	34307	34783	477	forward
gene	gene	34307	34783	477	forward
Lambda gpG analog CDS	CDS	34794	35237	444	forward
gene	gene	34794	35237	444	forward
hypothetical protein CDS	CDS	35330	35491	162	forward
gene	gene	35330	35491	162	forward
Phage tail length tape-measure protein 1 CDS	CDS	35504	38416	2913	forward
gene	gene	35504	38416	2913	forward
Phage minor tail protein CDS	CDS	38419	38757	339	forward
gene	gene	38419	38757	339	forward
Phage minor tail protein CDS	CDS	38771	39517	747	forward
gene	gene	38771	39517	747	forward
Peptidase P60 CDS	CDS	39520	40266	747	forward
gene	gene	39520	40266	747	forward
DNA binding protein CDS	CDS	40277	40951	675	reverse
gene	gene	40277	40951	675	reverse
kilA-N domain protein CDS	CDS	40942	41256	315	reverse
gene	gene	40942	41256	315	reverse
Zinc ribbon domain-containing protein CDS	CDS	41541	41870	330	forward
gene	gene	41541	41870	330	forward
Phage lambda tail assembly protein I CDS	CDS	41941	42540	600	forward
gene	gene	41941	42540	600	forward
Phage tail fiber protein CDS	CDS	42550	46080	3531	forward
gene	gene	42550	46080	3531	forward
hypothetical protein CDS	CDS	46077	47171	1095	forward
gene	gene	46077	47171	1095	forward
hypothetical protein CDS	CDS	47211	47375	165	forward
gene	gene	47211	47375	165	forward
Phage tail fiber protein CDS	CDS	47368	49014	1647	forward
gene	gene	47368	49014	1647	forward
Phage tail fibers CDS	CDS	49014	49544	531	forward
gene	gene	49014	49544	531	forward
hypothetical protein CDS	CDS	49632	50294	663	forward
gene	gene	49632	50294	663	forward
hypothetical protein CDS	CDS	50296	50907	612	forward
gene	gene	50296	50907	612	forward
hypothetical protein CDS	CDS	50922	51152	231	forward
gene	gene	50922	51152	231	forward
hypothetical protein CDS	CDS	51149	52099	951	forward
gene	gene	51149	52099	951	forward
hypothetical protein CDS	CDS	52102	52914	813	forward
gene	gene	52102	52914	813	forward
DTR	repeat_region	53085	53226	142	none

## Sheet: phiStrym
DTR	repeat_region	1	143	143	none
hypothetical protein CDS	CDS	34	174	141	reverse
gene	gene	34	174	141	reverse
Phage integrase CDS	CDS	407	1645	1239	forward
gene	gene	407	1645	1239	forward
Transcriptional regulator AlpA family CDS	CDS	1642	1839	198	reverse
gene	gene	1642	1839	198	reverse
hypothetical protein CDS	CDS	1880	2089	210	reverse
gene	gene	1880	2089	210	reverse
hypothetical protein CDS	CDS	2052	2348	297	reverse
gene	gene	2052	2348	297	reverse
hypothetical protein CDS	CDS	2424	2849	426	reverse
gene	gene	2424	2849	426	reverse
hypothetical protein CDS	CDS	2851	3177	327	reverse
gene	gene	2851	3177	327	reverse
hypothetical protein CDS	CDS	3158	3373	216	reverse
gene	gene	3158	3373	216	reverse
hypothetical protein CDS	CDS	3375	3770	396	reverse
gene	gene	3375	3770	396	reverse
Phage structural protein CDS	CDS	3760	4452	693	reverse
gene	gene	3760	4452	693	reverse
hypothetical protein CDS	CDS	4445	4822	378	reverse
gene	gene	4445	4822	378	reverse
Hydrolase protein CDS	CDS	4823	5068	246	reverse
gene	gene	4823	5068	246	reverse
hypothetical protein CDS	CDS	5061	5495	435	reverse
gene	gene	5061	5495	435	reverse
putative Zinc finger protein CDS	CDS	5506	6198	693	reverse
gene	gene	5506	6198	693	reverse
hypothetical protein CDS	CDS	6208	6426	219	reverse
gene	gene	6208	6426	219	reverse
RNA binding protein CDS	CDS	6404	7069	666	reverse
gene	gene	6404	7069	666	reverse
hypothetical protein CDS	CDS	7132	7494	363	reverse
gene	gene	7132	7494	363	reverse
hypothetical protein CDS	CDS	7527	7949	423	reverse
gene	gene	7527	7949	423	reverse
hypothetical protein CDS	CDS	7991	8479	489	reverse
gene	gene	7991	8479	489	reverse
hypothetical protein CDS	CDS	8513	8782	270	reverse
gene	gene	8513	8782	270	reverse
DHH family protein CDS	CDS	8775	9626	852	reverse
gene	gene	8775	9626	852	reverse
hypothetical protein CDS	CDS	9637	9846	210	reverse
gene	gene	9637	9846	210	reverse
HNH endonuclease CDS	CDS	9849	10463	615	reverse
gene	gene	9849	10463	615	reverse
putative DNA-directed RNA polymerase, beta' subunit/160 kD subunit; COG0086 CDS	CDS	10430	10681	252	reverse
gene	gene	10430	10681	252	reverse
Transcription factor protein CDS	CDS	10713	10964	252	reverse
gene	gene	10713	10964	252	reverse
hypothetical protein CDS	CDS	10970	11485	516	reverse
gene	gene	10970	11485	516	reverse
Nucleoid-associated protein YejK CDS	CDS	11488	12483	996	reverse
gene	gene	11488	12483	996	reverse
hypothetical protein CDS	CDS	12493	12618	126	reverse
gene	gene	12493	12618	126	reverse
tRNA-Arg (tct)	tRNA	12676	12752	77	reverse
tRNA-Arg (tct)	gene	12676	12752	77	reverse
hypothetical protein CDS	CDS	13669	13797	129	reverse
gene	gene	13669	13797	129	reverse
putative lipoprotein CDS	CDS	13978	14391	414	reverse
gene	gene	13978	14391	414	reverse
Lambda cI prophage repressor protein CDS	CDS	14407	15078	672	reverse
gene	gene	14407	15078	672	reverse
Transcriptional regulator CDS	CDS	15190	15399	210	forward
gene	gene	15190	15399	210	forward
hypothetical protein CDS	CDS	15445	15702	258	forward
gene	gene	15445	15702	258	forward
hypothetical protein CDS	CDS	15706	15819	114	forward
gene	gene	15706	15819	114	forward
DNA N-6-adenine methyltransferase CDS	CDS	15819	16382	564	forward
gene	gene	15819	16382	564	forward
DNA/RNA-binding protein CDS	CDS	16379	16666	288	forward
gene	gene	16379	16666	288	forward
Helix-turn-helix domain containing protein CDS	CDS	16659	17627	969	forward
gene	gene	16659	17627	969	forward
hypothetical protein CDS	CDS	17671	17841	171	forward
gene	gene	17671	17841	171	forward
putative DNA-binding protein Roi CDS	CDS	17798	18538	741	forward
gene	gene	17798	18538	741	forward
hypothetical protein CDS	CDS	18535	18774	240	forward
gene	gene	18535	18774	240	forward
hypothetical protein CDS	CDS	18774	18986	213	forward
gene	gene	18774	18986	213	forward
gene	gene	18967	19182	216	forward
hypothetical protein CDS	CDS	18976	19182	207	forward
hypothetical protein CDS	CDS	19175	19504	330	forward
gene	gene	19175	19504	330	forward
Ribonuclease CDS	CDS	19497	19988	492	forward
gene	gene	19497	19988	492	forward
hypothetical protein CDS	CDS	19985	20227	243	forward
gene	gene	19985	20227	243	forward
nucleoside 2-deoxyribosyltransferase CDS	CDS	20236	20526	291	forward
gene	gene	20236	20526	291	forward
Putative cytoplasmic protein CDS	CDS	20520	21527	1008	forward
gene	gene	20520	21527	1008	forward
hypothetical protein CDS	CDS	21560	21835	276	forward
gene	gene	21560	21835	276	forward
hypothetical protein CDS	CDS	21890	22087	198	reverse
gene	gene	21890	22087	198	reverse
hypothetical protein CDS	CDS	22084	22515	432	reverse
gene	gene	22084	22515	432	reverse
hypothetical protein CDS	CDS	22746	23414	669	forward
gene	gene	22746	23414	669	forward
hypothetical protein CDS	CDS	23541	23726	186	forward
gene	gene	23541	23726	186	forward
Phage lysozyme from lambdoid prophage DLP12 CDS	CDS	23713	24303	591	forward
gene	gene	23713	24303	591	forward
Endopeptidase CDS	CDS	24278	24721	444	forward
gene	gene	24278	24721	444	forward
hypothetical protein CDS	CDS	25269	25481	213	forward
gene	gene	25269	25481	213	forward
hypothetical protein CDS	CDS	25478	25705	228	forward
gene	gene	25478	25705	228	forward
hypothetical protein CDS	CDS	25769	26110	342	forward
gene	gene	25769	26110	342	forward
Phage holin, hnh endonuclease CDS	CDS	26110	26469	360	forward
gene	gene	26110	26469	360	forward
Phage terminase small subunit CDS	CDS	26476	26949	474	forward
gene	gene	26476	26949	474	forward
Phage terminase, large subunit CDS	CDS	26946	28664	1719	forward
gene	gene	26946	28664	1719	forward
hypothetical protein CDS	CDS	28718	28867	150	forward
gene	gene	28718	28867	150	forward
Phage portal protein, HK97 family CDS	CDS	28867	30177	1311	forward
gene	gene	28867	30177	1311	forward
Prophage Clp protease-like protein CDS	CDS	30180	31052	873	forward
gene	gene	30180	31052	873	forward
Phage major capsid protein CDS	CDS	31055	32242	1188	forward
gene	gene	31055	32242	1188	forward
hypothetical protein CDS	CDS	32317	32682	366	forward
gene	gene	32317	32682	366	forward
Putative viral glycoprotein VI CDS	CDS	32701	33009	309	forward
gene	gene	32701	33009	309	forward
Phage head-tail adaptor protein CDS	CDS	33009	33377	369	forward
gene	gene	33009	33377	369	forward
hypothetical protein CDS	CDS	33379	33846	468	forward
gene	gene	33379	33846	468	forward
hypothetical protein CDS	CDS	33843	34211	369	forward
gene	gene	33843	34211	369	forward
prophage LambdaSo, major tail protein V CDS	CDS	34307	34783	477	forward
gene	gene	34307	34783	477	forward
Lambda gpG analog CDS	CDS	34794	35237	444	forward
gene	gene	34794	35237	444	forward
hypothetical protein CDS	CDS	35330	35491	162	forward
gene	gene	35330	35491	162	forward
Phage tail length tape-measure protein 1 CDS	CDS	35504	38416	2913	forward
gene	gene	35504	38416	2913	forward
Phage minor tail protein CDS	CDS	38419	38757	339	forward
gene	gene	38419	38757	339	forward
Phage minor tail protein CDS	CDS	38771	39517	747	forward
gene	gene	38771	39517	747	forward
Peptidase P60 CDS	CDS	39520	40266	747	forward
gene	gene	39520	40266	747	forward
DNA binding protein CDS	CDS	40277	40951	675	reverse
gene	gene	40277	40951	675	reverse
kilA-N domain protein CDS	CDS	40942	41256	315	reverse
gene	gene	40942	41256	315	reverse
Zinc ribbon domain-containing protein CDS	CDS	41541	41870	330	forward
gene	gene	41541	41870	330	forward
Phage lambda tail assembly protein I CDS	CDS	41941	42540	600	forward
gene	gene	41941	42540	600	forward
Phage tail fiber protein CDS	CDS	42550	46080	3531	forward
gene	gene	42550	46080	3531	forward
hypothetical protein CDS	CDS	46077	47171	1095	forward
gene	gene	46077	47171	1095	forward
hypothetical protein CDS	CDS	47211	47375	165	forward
gene	gene	47211	47375	165	forward
Phage tail fiber protein CDS	CDS	47368	49014	1647	forward
gene	gene	47368	49014	1647	forward
Phage tail fibers CDS	CDS	49014	49544	531	forward
gene	gene	49014	49544	531	forward
hypothetical protein CDS	CDS	49632	50294	663	forward
gene	gene	49632	50294	663	forward
hypothetical protein CDS	CDS	50296	50907	612	forward
gene	gene	50296	50907	612	forward
hypothetical protein CDS	CDS	50922	51152	231	forward
gene	gene	50922	51152	231	forward
hypothetical protein CDS	CDS	51149	52099	951	forward
gene	gene	51149	52099	951	forward
hypothetical protein CDS	CDS	52102	52914	813	forward
gene	gene	52102	52914	813	forward
DTR	repeat_region	53085	53226	142	none

## Sheet: phiH2
DTR	repeat_region	1	143	143	none
gene	gene	35	175	141	reverse
hypothetical protein CDS	CDS	35	175	141	reverse
gene	gene	408	1646	1239	forward
integrase CDS	CDS	408	1646	1239	forward
gene	gene	1643	1840	198	reverse
transcriptional regulator AlpA family CDS	CDS	1643	1840	198	reverse
gene	gene	1881	2090	210	reverse
hypothetical protein CDS	CDS	1881	2090	210	reverse
gene	gene	2053	2349	297	reverse
hypothetical protein CDS	CDS	2053	2349	297	reverse
gene	gene	2425	2850	426	reverse
hypothetical protein CDS	CDS	2425	2850	426	reverse
gene	gene	2852	3178	327	reverse
hypothetical protein CDS	CDS	2852	3178	327	reverse
gene	gene	3159	3374	216	reverse
hypothetical protein CDS	CDS	3159	3374	216	reverse
gene	gene	3376	3771	396	reverse
hypothetical protein CDS	CDS	3376	3771	396	reverse
gene	gene	3761	4453	693	reverse
structural protein CDS	CDS	3761	4453	693	reverse
gene	gene	4446	4823	378	reverse
hypothetical protein CDS	CDS	4446	4823	378	reverse
gene	gene	4824	5069	246	reverse
hydrolase protein CDS	CDS	4824	5069	246	reverse
gene	gene	5062	5496	435	reverse
hypothetical protein CDS	CDS	5062	5496	435	reverse
gene	gene	5507	6199	693	reverse
putative Zinc finger protein CDS	CDS	5507	6199	693	reverse
gene	gene	6209	6322	114	reverse
hypothetical protein CDS	CDS	6209	6322	114	reverse
gene	gene	6440	7360	921	reverse
transposase CDS	CDS	6440	7360	921	reverse
gene	gene	7377	7505	129	forward
putative 5-methylcytosine-specific restriction enzyme B CDS	CDS	7377	7505	129	forward
gene	gene	7459	8124	666	reverse
RNA binding protein CDS	CDS	7459	8124	666	reverse
gene	gene	8187	8549	363	reverse
hypothetical protein CDS	CDS	8187	8549	363	reverse
gene	gene	8582	9004	423	reverse
hypothetical protein CDS	CDS	8582	9004	423	reverse
gene	gene	9046	9534	489	reverse
hypothetical protein CDS	CDS	9046	9534	489	reverse
gene	gene	9568	9837	270	reverse
hypothetical protein CDS	CDS	9568	9837	270	reverse
DHH family protein CDS	CDS	9830	10681	852	reverse
gene	gene	9830	10681	852	reverse
gene	gene	10692	10901	210	reverse
hypothetical protein CDS	CDS	10692	10901	210	reverse
gene	gene	10904	11518	615	reverse
HNH endonuclease CDS	CDS	10904	11518	615	reverse
gene	gene	11485	11736	252	reverse
putative DNA-directed RNA polymerase, beta' subunit/160 kD subunit CDS	CDS	11485	11736	252	reverse
gene	gene	11768	12019	252	reverse
transcription factor protein CDS	CDS	11768	12019	252	reverse
gene	gene	12025	12540	516	reverse
hypothetical protein CDS	CDS	12025	12540	516	reverse
gene	gene	12543	13538	996	reverse
nucleoid-associated protein YejK CDS	CDS	12543	13538	996	reverse
gene	gene	13548	13673	126	reverse
hypothetical protein CDS	CDS	13548	13673	126	reverse
gene	gene	13731	13807	77	reverse
tRNA-Arg	tRNA	13731	13807	77	reverse
gene	gene	14724	14852	129	reverse
hypothetical protein CDS	CDS	14724	14852	129	reverse
gene	gene	15033	15446	414	reverse
putative lipoprotein CDS	CDS	15033	15446	414	reverse
gene	gene	15462	16133	672	reverse
repressor protein CDS	CDS	15462	16133	672	reverse
gene	gene	16245	16454	210	forward
transcriptional regulator CDS	CDS	16245	16454	210	forward
gene	gene	16500	16757	258	forward
hypothetical protein CDS	CDS	16500	16757	258	forward
gene	gene	16761	16874	114	forward
hypothetical protein CDS	CDS	16761	16874	114	forward
DNA N-6-adenine methyltransferase CDS	CDS	16874	17437	564	forward
gene	gene	16874	17437	564	forward
DNA/RNA-binding protein CDS	CDS	17434	17721	288	forward
gene	gene	17434	17721	288	forward
gene	gene	17714	18214	501	forward
helix-turn-helix domain containing protein CDS	CDS	17714	18214	501	forward
gene	gene	18192	18404	213	forward
hypothetical protein CDS	CDS	18192	18404	213	forward
gene	gene	18401	18628	228	forward
hypothetical protein CDS	CDS	18401	18628	228	forward
gene	gene	18740	19033	294	forward
hypothetical protein CDS	CDS	18740	19033	294	forward
gene	gene	19033	19392	360	forward
holin CDS	CDS	19033	19392	360	forward
gene	gene	19399	19872	474	forward
terminase small subunit CDS	CDS	19399	19872	474	forward
gene	gene	19869	21587	1719	forward
terminase large subunit CDS	CDS	19869	21587	1719	forward
gene	gene	21641	21790	150	forward
hypothetical protein CDS	CDS	21641	21790	150	forward
gene	gene	21790	23100	1311	forward
portal protein CDS	CDS	21790	23100	1311	forward
gene	gene	23103	23975	873	forward
protease-like protein CDS	CDS	23103	23975	873	forward
gene	gene	23978	25165	1188	forward
major capsid protein CDS	CDS	23978	25165	1188	forward
gene	gene	25240	25605	366	forward
hypothetical protein CDS	CDS	25240	25605	366	forward
gene	gene	25624	25932	309	forward
putative viral glycoprotein VI CDS	CDS	25624	25932	309	forward
gene	gene	25932	26300	369	forward
head-tail adaptor protein CDS	CDS	25932	26300	369	forward
gene	gene	26302	26769	468	forward
hypothetical protein CDS	CDS	26302	26769	468	forward
gene	gene	26766	27134	369	forward
hypothetical protein CDS	CDS	26766	27134	369	forward
gene	gene	27230	27706	477	forward
major tail protein V CDS	CDS	27230	27706	477	forward
gene	gene	27717	28160	444	forward
hypothetical protein CDS	CDS	27717	28160	444	forward
gene	gene	28253	28414	162	forward
hypothetical protein CDS	CDS	28253	28414	162	forward
gene	gene	28427	31339	2913	forward
tail length tape-measure protein 1 CDS	CDS	28427	31339	2913	forward
gene	gene	31342	31680	339	forward
minor tail protein CDS	CDS	31342	31680	339	forward
gene	gene	31694	32440	747	forward
minor tail protein CDS	CDS	31694	32440	747	forward
gene	gene	32443	33189	747	forward
peptidase P60 CDS	CDS	32443	33189	747	forward
DNA binding protein CDS	CDS	33200	33874	675	reverse
gene	gene	33200	33874	675	reverse
gene	gene	33865	34119	255	reverse
kilA-N domain protein CDS	CDS	33865	34119	255	reverse
gene	gene	34464	34793	330	forward
Zinc ribbon domain-containing protein CDS	CDS	34464	34793	330	forward
gene	gene	34864	35463	600	forward
lambda tail assembly protein I CDS	CDS	34864	35463	600	forward
gene	gene	35473	39003	3531	forward
tail fiber protein CDS	CDS	35473	39003	3531	forward
gene	gene	39000	40094	1095	forward
hypothetical protein CDS	CDS	39000	40094	1095	forward
gene	gene	40134	40298	165	forward
hypothetical protein CDS	CDS	40134	40298	165	forward
gene	gene	40291	41937	1647	forward
tail fiber protein CDS	CDS	40291	41937	1647	forward
gene	gene	41937	42467	531	forward
tail fibers protein CDS	CDS	41937	42467	531	forward
gene	gene	42555	43217	663	forward
hypothetical protein CDS	CDS	42555	43217	663	forward
gene	gene	43219	43830	612	forward
hypothetical protein CDS	CDS	43219	43830	612	forward
gene	gene	43827	44075	249	forward
hypothetical protein CDS	CDS	43827	44075	249	forward
gene	gene	44072	45022	951	forward
hypothetical protein CDS	CDS	44072	45022	951	forward
gene	gene	45025	45837	813	forward
hypothetical protein CDS	CDS	45025	45837	813	forward
DTR	repeat_region	46007	46149	143	none

## Sheet: phiH8
DTR	repeat_region	1	143	143	none
hypothetical protein CDS	CDS	35	175	141	reverse
gene	gene	35	175	141	reverse
integrase CDS	CDS	408	1646	1239	forward
gene	gene	408	1646	1239	forward
transcriptional regulator AlpA family CDS	CDS	1643	1840	198	reverse
gene	gene	1643	1840	198	reverse
hypothetical protein CDS	CDS	1881	2090	210	reverse
gene	gene	1881	2090	210	reverse
hypothetical protein CDS	CDS	2053	2349	297	reverse
gene	gene	2053	2349	297	reverse
hypothetical protein CDS	CDS	2425	2850	426	reverse
gene	gene	2425	2850	426	reverse
hypothetical protein CDS	CDS	2852	3178	327	reverse
gene	gene	2852	3178	327	reverse
hypothetical protein CDS	CDS	3159	3374	216	reverse
gene	gene	3159	3374	216	reverse
hypothetical protein CDS	CDS	3376	3771	396	reverse
gene	gene	3376	3771	396	reverse
structural protein CDS	CDS	3761	4453	693	reverse
gene	gene	3761	4453	693	reverse
hypothetical protein CDS	CDS	4446	4823	378	reverse
gene	gene	4446	4823	378	reverse
hydrolase protein CDS	CDS	4824	5069	246	reverse
gene	gene	4824	5069	246	reverse
hypothetical protein CDS	CDS	5062	5496	435	reverse
gene	gene	5062	5496	435	reverse
putative Zinc finger protein CDS	CDS	5507	6199	693	reverse
gene	gene	5507	6199	693	reverse
hypothetical protein CDS	CDS	6209	6322	114	reverse
gene	gene	6209	6322	114	reverse
transposase CDS	CDS	6440	7360	921	reverse
gene	gene	6440	7360	921	reverse
putative 5-methylcytosine-specific restriction enzyme B CDS	CDS	7377	7505	129	forward
gene	gene	7377	7505	129	forward
RNA binding protein CDS	CDS	7459	8124	666	reverse
gene	gene	7459	8124	666	reverse
hypothetical protein CDS	CDS	8187	8549	363	reverse
gene	gene	8187	8549	363	reverse
hypothetical protein CDS	CDS	8582	9004	423	reverse
gene	gene	8582	9004	423	reverse
hypothetical protein CDS	CDS	9046	9534	489	reverse
gene	gene	9046	9534	489	reverse
hypothetical protein CDS	CDS	9568	9837	270	reverse
gene	gene	9568	9837	270	reverse
DHH family protein CDS	CDS	9830	10681	852	reverse
gene	gene	9830	10681	852	reverse
hypothetical protein CDS	CDS	10692	10901	210	reverse
gene	gene	10692	10901	210	reverse
HNH endonuclease CDS	CDS	10904	11518	615	reverse
gene	gene	10904	11518	615	reverse
putative DNA-directed RNA polymerase, beta' subunit/160 kD subunit CDS	CDS	11485	11736	252	reverse
gene	gene	11485	11736	252	reverse
transcription factor protein CDS	CDS	11768	12019	252	reverse
gene	gene	11768	12019	252	reverse
hypothetical protein CDS	CDS	12025	12540	516	reverse
gene	gene	12025	12540	516	reverse
nucleoid-associated protein YejK CDS	CDS	12543	13538	996	reverse
gene	gene	12543	13538	996	reverse
hypothetical protein CDS	CDS	13548	13673	126	reverse
gene	gene	13548	13673	126	reverse
tRNA-Arg	tRNA	13731	13807	77	reverse
gene	gene	13731	13807	77	reverse
hypothetical protein CDS	CDS	14724	14852	129	reverse
gene	gene	14724	14852	129	reverse
putative lipoprotein CDS	CDS	15033	15428	396	reverse
gene	gene	15033	15428	396	reverse
repressor protein CDS	CDS	15462	16133	672	reverse
gene	gene	15462	16133	672	reverse
transcriptional regulator CDS	CDS	16245	16454	210	forward
gene	gene	16245	16454	210	forward
hypothetical protein CDS	CDS	16500	16757	258	forward
gene	gene	16500	16757	258	forward
hypothetical protein CDS	CDS	16761	16874	114	forward
gene	gene	16761	16874	114	forward
DNA N-6-adenine methyltransferase CDS	CDS	16874	17437	564	forward
gene	gene	16874	17437	564	forward
DNA/RNA-binding protein CDS	CDS	17434	17721	288	forward
gene	gene	17434	17721	288	forward
helix-turn-helix domain containing protein CDS	CDS	17714	18181	468	forward
gene	gene	17714	18181	468	forward
hypothetical protein CDS	CDS	18200	18412	213	forward
gene	gene	18200	18412	213	forward
hypothetical protein CDS	CDS	18409	18636	228	forward
gene	gene	18409	18636	228	forward
hypothetical protein CDS	CDS	18748	19041	294	forward
gene	gene	18748	19041	294	forward
holin CDS	CDS	19041	19400	360	forward
gene	gene	19041	19400	360	forward
terminase small subunit CDS	CDS	19407	19880	474	forward
gene	gene	19407	19880	474	forward
terminase large subunit CDS	CDS	19877	21595	1719	forward
gene	gene	19877	21595	1719	forward
hypothetical protein CDS	CDS	21649	21798	150	forward
gene	gene	21649	21798	150	forward
portal protein CDS	CDS	21798	23108	1311	forward
gene	gene	21798	23108	1311	forward
protease-like protein CDS	CDS	23111	23983	873	forward
gene	gene	23111	23983	873	forward
major capsid protein CDS	CDS	23986	25173	1188	forward
gene	gene	23986	25173	1188	forward
hypothetical protein CDS	CDS	25248	25613	366	forward
gene	gene	25248	25613	366	forward
putative viral glycoprotein VI CDS	CDS	25632	25940	309	forward
gene	gene	25632	25940	309	forward
head-tail adaptor protein CDS	CDS	25940	26308	369	forward
gene	gene	25940	26308	369	forward
hypothetical protein CDS	CDS	26310	26777	468	forward
gene	gene	26310	26777	468	forward
hypothetical protein CDS	CDS	26774	27142	369	forward
gene	gene	26774	27142	369	forward
major tail protein V CDS	CDS	27238	27714	477	forward
gene	gene	27238	27714	477	forward
hypothetical protein CDS	CDS	27725	28168	444	forward
gene	gene	27725	28168	444	forward
hypothetical protein CDS	CDS	28261	28422	162	forward
gene	gene	28261	28422	162	forward
tail length tape-measure protein 1 CDS	CDS	28435	31347	2913	forward
gene	gene	28435	31347	2913	forward
minor tail protein CDS	CDS	31350	31688	339	forward
gene	gene	31350	31688	339	forward
minor tail protein CDS	CDS	31702	32448	747	forward
gene	gene	31702	32448	747	forward
peptidase P60 CDS	CDS	32451	33197	747	forward
gene	gene	32451	33197	747	forward
DNA binding protein CDS	CDS	33208	33882	675	reverse
gene	gene	33208	33882	675	reverse
kilA-N domain protein CDS	CDS	33873	34127	255	reverse
gene	gene	33873	34127	255	reverse
zinc ribbon domain-containing protein CDS	CDS	34472	34801	330	forward
gene	gene	34472	34801	330	forward
lambda tail assembly protein I CDS	CDS	34872	35471	600	forward
gene	gene	34872	35471	600	forward
tail fiber protein CDS	CDS	35481	39011	3531	forward
gene	gene	35481	39011	3531	forward
hypothetical protein CDS	CDS	39008	40102	1095	forward
gene	gene	39008	40102	1095	forward
hypothetical protein CDS	CDS	40142	40306	165	forward
gene	gene	40142	40306	165	forward
tail fiber protein CDS	CDS	40299	41945	1647	forward
gene	gene	40299	41945	1647	forward
tail fibers protein CDS	CDS	41945	42475	531	forward
gene	gene	41945	42475	531	forward
hypothetical protein CDS	CDS	42563	43225	663	forward
gene	gene	42563	43225	663	forward
hypothetical protein CDS	CDS	43227	43838	612	forward
gene	gene	43227	43838	612	forward
hypothetical protein CDS	CDS	43835	44083	249	forward
gene	gene	43835	44083	249	forward
hypothetical protein CDS	CDS	44080	45030	951	forward
gene	gene	44080	45030	951	forward
hypothetical protein CDS	CDS	45033	45845	813	forward
gene	gene	45033	45845	813	forward
DTR	repeat_region	46015	46157	143	none

## Sheet: phiH20
DTR	repeat_region	1	143	143	none
hypotheticalprotein CDS	CDS	35	175	141	reverse
gene	gene	35	175	141	reverse
integrase CDS	CDS	408	1646	1239	forward
gene	gene	408	1646	1239	forward
transcriptional regulator AlpA family CDS	CDS	1643	1840	198	reverse
gene	gene	1643	1840	198	reverse
hypothetical protein CDS	CDS	1881	2063	183	reverse
gene	gene	1881	2063	183	reverse
hypothetical protein CDS	CDS	2053	2349	297	reverse
gene	gene	2053	2349	297	reverse
hypothetical protein CDS	CDS	2425	2868	444	reverse
gene	gene	2425	2868	444	reverse
hypothetical protein CDS	CDS	2852	3178	327	reverse
gene	gene	2852	3178	327	reverse
hypothetical protein CDS	CDS	3159	3374	216	reverse
gene	gene	3159	3374	216	reverse
hypothetical protein CDS	CDS	3376	3771	396	reverse
gene	gene	3376	3771	396	reverse
structural protein CDS	CDS	3761	4453	693	reverse
gene	gene	3761	4453	693	reverse
hypothetical protein CDS	CDS	4446	4823	378	reverse
gene	gene	4446	4823	378	reverse
hydrolase protein CDS	CDS	4824	5069	246	reverse
gene	gene	4824	5069	246	reverse
hypothetical protein CDS	CDS	5062	5496	435	reverse
gene	gene	5062	5496	435	reverse
putative Zinc finger protein CDS	CDS	5507	6199	693	reverse
gene	gene	5507	6199	693	reverse
hypothetical protein CDS	CDS	6209	6427	219	reverse
gene	gene	6209	6427	219	reverse
RNA binding protein CDS	CDS	6405	7070	666	reverse
gene	gene	6405	7070	666	reverse
hypothetical protein CDS	CDS	7133	7495	363	reverse
gene	gene	7133	7495	363	reverse
hypothetical protein CDS	CDS	7528	7950	423	reverse
gene	gene	7528	7950	423	reverse
hypothetical protein CDS	CDS	7992	8480	489	reverse
gene	gene	7992	8480	489	reverse
hypothetical protein CDS	CDS	8514	8783	270	reverse
gene	gene	8514	8783	270	reverse
DHH family protein CDS	CDS	8776	9627	852	reverse
gene	gene	8776	9627	852	reverse
hypothetical protein CDS	CDS	9638	9847	210	reverse
gene	gene	9638	9847	210	reverse
HNH endonuclease CDS	CDS	9864	10463	600	reverse
gene	gene	9864	10463	600	reverse
putative DNA-directed RNA polymerase, beta' subunit/160 kD subunit CDS	CDS	10430	10681	252	reverse
gene	gene	10430	10681	252	reverse
transcription factor protein CDS	CDS	10713	10964	252	reverse
gene	gene	10713	10964	252	reverse
hypothetical protein CDS	CDS	10970	11485	516	reverse
gene	gene	10970	11485	516	reverse
nucleoid-associated protein YejK CDS	CDS	11488	12483	996	reverse
gene	gene	11488	12483	996	reverse
hypothetical protein CDS	CDS	12493	12618	126	reverse
gene	gene	12493	12618	126	reverse
tRNA-Arg	tRNA	12676	12752	77	reverse
gene	gene	12676	12752	77	reverse
hypothetical protein CDS	CDS	13669	13797	129	reverse
gene	gene	13669	13797	129	reverse
putative lipoprotein CDS	CDS	13978	14391	414	reverse
gene	gene	13978	14391	414	reverse
repressor protein CDS	CDS	14407	15078	672	reverse
gene	gene	14407	15078	672	reverse
transcriptional regulator CDS	CDS	15190	15399	210	forward
gene	gene	15190	15399	210	forward
hypothetical protein CDS	CDS	15445	15702	258	forward
gene	gene	15445	15702	258	forward
hypothetical protein CDS	CDS	15706	15819	114	forward
gene	gene	15706	15819	114	forward
DNA N-6-adenine methyltransferase CDS	CDS	15819	16382	564	forward
gene	gene	15819	16382	564	forward
DNA/RNA-binding protein CDS	CDS	16379	16666	288	forward
gene	gene	16379	16666	288	forward
helix-turn-helix domain containing protein CDS	CDS	16659	17627	969	forward
gene	gene	16659	17627	969	forward
hypothetical protein CDS	CDS	17671	17841	171	forward
gene	gene	17671	17841	171	forward
putative DNA-binding protein Roi CDS	CDS	17798	18538	741	forward
gene	gene	17798	18538	741	forward
hypothetical protein CDS	CDS	18535	18774	240	forward
gene	gene	18535	18774	240	forward
hypothetical protein CDS	CDS	18774	18986	213	forward
gene	gene	18774	18986	213	forward
hypothetical protein CDS	CDS	18976	19182	207	forward
gene	gene	18976	19182	207	forward
hypothetical protein CDS	CDS	19175	19504	330	forward
gene	gene	19175	19504	330	forward
ribonuclease CDS	CDS	19497	19988	492	forward
gene	gene	19497	19988	492	forward
hypothetical protein CDS	CDS	19985	20227	243	forward
gene	gene	19985	20227	243	forward
nucleoside 2-deoxyribosyltransferase CDS	CDS	20236	20526	291	forward
gene	gene	20236	20526	291	forward
putative cytoplasmic protein CDS	CDS	20520	21527	1008	forward
gene	gene	20520	21527	1008	forward
hypothetical protein CDS	CDS	21521	21835	315	forward
gene	gene	21521	21835	315	forward
hypothetical protein CDS	CDS	21890	22087	198	reverse
gene	gene	21890	22087	198	reverse
hypothetical protein CDS	CDS	22084	22515	432	reverse
gene	gene	22084	22515	432	reverse
hypothetical protein CDS	CDS	22746	23414	669	forward
gene	gene	22746	23414	669	forward
hypothetical protein CDS	CDS	23541	23726	186	forward
gene	gene	23541	23726	186	forward
lysozyme CDS	CDS	23713	24303	591	forward
gene	gene	23713	24303	591	forward
endopeptidase CDS	CDS	24278	24721	444	forward
gene	gene	24278	24721	444	forward
hypothetical protein CDS	CDS	25268	25480	213	forward
gene	gene	25268	25480	213	forward
hypothetical protein CDS	CDS	25477	25704	228	forward
gene	gene	25477	25704	228	forward
hypothetical protein CDS	CDS	25816	26109	294	forward
gene	gene	25816	26109	294	forward
attR	unsure	26041	26054	14	none
holin CDS	CDS	26109	26468	360	forward
gene	gene	26109	26468	360	forward
terminase small subunit CDS	CDS	26475	26948	474	forward
gene	gene	26475	26948	474	forward
terminase large subunit CDS	CDS	26945	28663	1719	forward
gene	gene	26945	28663	1719	forward
hypothetical protein CDS	CDS	28717	28866	150	forward
gene	gene	28717	28866	150	forward
portal protein CDS	CDS	28866	30176	1311	forward
gene	gene	28866	30176	1311	forward
protease-like protein CDS	CDS	30179	31051	873	forward
gene	gene	30179	31051	873	forward
major capsid protein CDS	CDS	31054	32241	1188	forward
gene	gene	31054	32241	1188	forward
hypothetical protein CDS	CDS	32316	32681	366	forward
gene	gene	32316	32681	366	forward
putative viral glycoprotein VI CDS	CDS	32700	33008	309	forward
gene	gene	32700	33008	309	forward
head-tail adaptor protein CDS	CDS	33008	33376	369	forward
gene	gene	33008	33376	369	forward
attL	unsure	33056	33069	14	none
hypothetical protein CDS	CDS	33378	33845	468	forward
gene	gene	33378	33845	468	forward
hypothetical protein CDS	CDS	33842	34210	369	forward
gene	gene	33842	34210	369	forward
major tail protein V CDS	CDS	34306	34782	477	forward
gene	gene	34306	34782	477	forward
hypothetical protein CDS	CDS	34793	35236	444	forward
gene	gene	34793	35236	444	forward
hypothetical protein CDS	CDS	35329	35490	162	forward
gene	gene	35329	35490	162	forward
tail length tape-measure protein 1 CDS	CDS	35503	38415	2913	forward
gene	gene	35503	38415	2913	forward
minor tail protein CDS	CDS	38418	38756	339	forward
gene	gene	38418	38756	339	forward
minor tail protein CDS	CDS	38770	39516	747	forward
gene	gene	38770	39516	747	forward
peptidase P60 CDS	CDS	39519	40265	747	forward
gene	gene	39519	40265	747	forward
DNA binding protein CDS	CDS	40276	40950	675	reverse
gene	gene	40276	40950	675	reverse
kilA-N domain protein CDS	CDS	40941	41195	255	reverse
gene	gene	40941	41195	255	reverse
zinc ribbon domain-containing protein CDS	CDS	41668	41868	201	forward
gene	gene	41668	41868	201	forward
tail assembly protein I CDS	CDS	41939	42538	600	forward
gene	gene	41939	42538	600	forward
tail fiber protein CDS	CDS	42548	46078	3531	forward
gene	gene	42548	46078	3531	forward
hypothetical protein CDS	CDS	46075	47169	1095	forward
gene	gene	46075	47169	1095	forward
hypothetical protein CDS	CDS	47209	47373	165	forward
gene	gene	47209	47373	165	forward
tail fiber protein CDS	CDS	47366	49012	1647	forward
gene	gene	47366	49012	1647	forward
tail fibers protein CDS	CDS	49012	49542	531	forward
gene	gene	49012	49542	531	forward
hypothetical protein CDS	CDS	49630	50292	663	forward
gene	gene	49630	50292	663	forward
hypothetical protein CDS	CDS	50294	50905	612	forward
gene	gene	50294	50905	612	forward
hypothetical protein CDS	CDS	50890	51150	261	forward
gene	gene	50890	51150	261	forward
hypothetical protein CDS	CDS	51147	52097	951	forward
gene	gene	51147	52097	951	forward
hypothetical protein CDS	CDS	52100	52912	813	forward
gene	gene	52100	52912	813	forward
DTR	repeat_region	53082	53224	143	none

## Sheet: phiHer
DTR	repeat_region	1	142	142	none
hypothtetical protein CDS	CDS	34	174	141	reverse
gene	gene	34	174	141	reverse
Phage integrase CDS	CDS	407	1645	1239	forward
gene	gene	407	1645	1239	forward
Transcriptional regulator AlpA family CDS	CDS	1642	1839	198	reverse
gene	gene	1642	1839	198	reverse
hypothetical protein CDS	CDS	1880	2089	210	reverse
gene	gene	1880	2089	210	reverse
hypothetical protein CDS	CDS	2052	2348	297	reverse
gene	gene	2052	2348	297	reverse
hypothetical protein CDS	CDS	2424	2849	426	reverse
gene	gene	2424	2849	426	reverse
hypothetical protein CDS	CDS	2851	3177	327	reverse
gene	gene	2851	3177	327	reverse
hypothetical protein CDS	CDS	3158	3373	216	reverse
gene	gene	3158	3373	216	reverse
hypothetical protein CDS	CDS	3375	3770	396	reverse
gene	gene	3375	3770	396	reverse
Phage structural protein CDS	CDS	3760	4452	693	reverse
gene	gene	3760	4452	693	reverse
hypothetical protein CDS	CDS	4445	4822	378	reverse
gene	gene	4445	4822	378	reverse
Hydrolase protein CDS	CDS	4823	5068	246	reverse
gene	gene	4823	5068	246	reverse
hypothetical protein CDS	CDS	5061	5495	435	reverse
gene	gene	5061	5495	435	reverse
putative Zinc finger protein CDS	CDS	5506	6198	693	reverse
gene	gene	5506	6198	693	reverse
hypothetical protein CDS	CDS	6208	6426	219	reverse
gene	gene	6208	6426	219	reverse
RNA binding protein CDS	CDS	6404	7069	666	reverse
gene	gene	6404	7069	666	reverse
hypothetical protein CDS	CDS	7132	7494	363	reverse
gene	gene	7132	7494	363	reverse
hypothetical protein CDS	CDS	7527	7949	423	reverse
gene	gene	7527	7949	423	reverse
hypothetical protein CDS	CDS	7991	8479	489	reverse
gene	gene	7991	8479	489	reverse
hypothetical protein CDS	CDS	8513	8782	270	reverse
gene	gene	8513	8782	270	reverse
DHH family protein CDS	CDS	8775	9626	852	reverse
gene	gene	8775	9626	852	reverse
hypothetical protein CDS	CDS	9637	9846	210	reverse
gene	gene	9637	9846	210	reverse
HNH endonuclease CDS	CDS	9849	10463	615	reverse
gene	gene	9849	10463	615	reverse
putative DNA-directed RNA polymerase, beta' subunit/160 kD subunit; COG0086 CDS	CDS	10430	10681	252	reverse
gene	gene	10430	10681	252	reverse
Transcription factor protein CDS	CDS	10713	10964	252	reverse
gene	gene	10713	10964	252	reverse
hypothetical protein CDS	CDS	10970	11485	516	reverse
gene	gene	10970	11485	516	reverse
Nucleoid-associated protein YejK CDS	CDS	11488	12483	996	reverse
gene	gene	11488	12483	996	reverse
hypothetical protein CDS	CDS	12493	12618	126	reverse
gene	gene	12493	12618	126	reverse
tRNA-Arg (tct)	tRNA	12676	12752	77	reverse
tRNA-Arg (tct)	gene	12676	12752	77	reverse
hypothetical protein CDS	CDS	13669	13797	129	reverse
gene	gene	13669	13797	129	reverse
putative lipoprotein CDS	CDS	13978	14391	414	reverse
gene	gene	13978	14391	414	reverse
Lambda cI prophage repressor protein CDS	CDS	14407	15078	672	reverse
gene	gene	14407	15078	672	reverse
Transcriptional regulator CDS	CDS	15190	15399	210	forward
gene	gene	15190	15399	210	forward
hypothetical protein CDS	CDS	15445	15702	258	forward
gene	gene	15445	15702	258	forward
hypothetical protein CDS	CDS	15706	15819	114	forward
gene	gene	15706	15819	114	forward
DNA N-6-adenine methyltransferase CDS	CDS	15819	16382	564	forward
gene	gene	15819	16382	564	forward
DNA/RNA-binding protein CDS	CDS	16379	16666	288	forward
gene	gene	16379	16666	288	forward
Helix-turn-helix domain containing protein CDS	CDS	16659	17627	969	forward
gene	gene	16659	17627	969	forward
hypothetical protein CDS	CDS	17671	17841	171	forward
gene	gene	17671	17841	171	forward
putative DNA-binding protein Roi CDS	CDS	17798	18538	741	forward
gene	gene	17798	18538	741	forward
hypothetical protein CDS	CDS	18535	18774	240	forward
gene	gene	18535	18774	240	forward
hypothetical protein CDS	CDS	18774	18986	213	forward
gene	gene	18774	18986	213	forward
hypothetical protein CDS	CDS	18967	19182	216	forward
gene	gene	18967	19182	216	forward
hypothetical protein CDS	CDS	19175	19504	330	forward
gene	gene	19175	19504	330	forward
Ribonuclease CDS	CDS	19497	19988	492	forward
gene	gene	19497	19988	492	forward
hypothetical protein CDS	CDS	19985	20227	243	forward
gene	gene	19985	20227	243	forward
nucleoside 2-deoxyribosyltransferase CDS	CDS	20236	20526	291	forward
gene	gene	20236	20526	291	forward
Putative cytoplasmic protein CDS	CDS	20520	21527	1008	forward
gene	gene	20520	21527	1008	forward
hypothetical protein CDS	CDS	21560	21835	276	forward
gene	gene	21560	21835	276	forward
hypothetical protein CDS	CDS	21890	22087	198	reverse
gene	gene	21890	22087	198	reverse
hypothetical protein CDS	CDS	22084	22515	432	reverse
gene	gene	22084	22515	432	reverse
hypothetical protein CDS	CDS	22746	23414	669	forward
gene	gene	22746	23414	669	forward
hypothetical protein CDS	CDS	23541	23726	186	forward
gene	gene	23541	23726	186	forward
Phage lysozyme from lambdoid prophage DLP12 CDS	CDS	23713	24303	591	forward
gene	gene	23713	24303	591	forward
Endopeptidase CDS	CDS	24278	24721	444	forward
gene	gene	24278	24721	444	forward
hypothetical protein CDS	CDS	25269	25481	213	forward
gene	gene	25269	25481	213	forward
hypothetical protein CDS	CDS	25478	25705	228	forward
gene	gene	25478	25705	228	forward
hypothetical protein CDS	CDS	25769	26110	342	forward
gene	gene	25769	26110	342	forward
Phage holin, hnh endonuclease CDS	CDS	26110	26469	360	forward
gene	gene	26110	26469	360	forward
Phage terminase small subunit CDS	CDS	26476	26949	474	forward
gene	gene	26476	26949	474	forward
Phage terminase, large subunit CDS	CDS	26946	28664	1719	forward
gene	gene	26946	28664	1719	forward
hypothetical protein CDS	CDS	28718	28867	150	forward
gene	gene	28718	28867	150	forward
Phage portal protein, HK97 family CDS	CDS	28867	30177	1311	forward
gene	gene	28867	30177	1311	forward
Prophage Clp protease-like protein CDS	CDS	30180	31052	873	forward
gene	gene	30180	31052	873	forward
Phage major capsid protein CDS	CDS	31055	32242	1188	forward
gene	gene	31055	32242	1188	forward
hypothetical protein CDS	CDS	32317	32682	366	forward
gene	gene	32317	32682	366	forward
Putative viral glycoprotein VI CDS	CDS	32701	33009	309	forward
gene	gene	32701	33009	309	forward
Phage head-tail adaptor protein CDS	CDS	33009	33377	369	forward
gene	gene	33009	33377	369	forward
hypothetical protein CDS	CDS	33379	33846	468	forward
gene	gene	33379	33846	468	forward
hypothetical protein CDS	CDS	33843	34211	369	forward
gene	gene	33843	34211	369	forward
prophage LambdaSo, major tail protein V CDS	CDS	34307	34783	477	forward
gene	gene	34307	34783	477	forward
Lambda gpG analog CDS	CDS	34794	35237	444	forward
gene	gene	34794	35237	444	forward
hypothetical protein CDS	CDS	35330	35491	162	forward
gene	gene	35330	35491	162	forward
Phage tail length tape-measure protein 1 CDS	CDS	35504	38416	2913	forward
gene	gene	35504	38416	2913	forward
Phage minor tail protein CDS	CDS	38419	38757	339	forward
gene	gene	38419	38757	339	forward
Phage minor tail protein CDS	CDS	38771	39517	747	forward
gene	gene	38771	39517	747	forward
Peptidase P60 CDS	CDS	39520	40266	747	forward
gene	gene	39520	40266	747	forward
DNA binding protein CDS	CDS	40277	40951	675	reverse
gene	gene	40277	40951	675	reverse
kilA-N domain protein CDS	CDS	40942	41256	315	reverse
gene	gene	40942	41256	315	reverse
Zinc ribbon domain-containing protein CDS	CDS	41541	41870	330	forward
gene	gene	41541	41870	330	forward
Phage lambda tail assembly protein I CDS	CDS	41941	42540	600	forward
gene	gene	41941	42540	600	forward
Phage tail fiber protein CDS	CDS	42550	46080	3531	forward
gene	gene	42550	46080	3531	forward
hypothetical protein CDS	CDS	46077	47171	1095	forward
gene	gene	46077	47171	1095	forward
hypothetical protein CDS	CDS	47211	47375	165	forward
gene	gene	47211	47375	165	forward
Phage tail fiber protein CDS	CDS	47368	49014	1647	forward
gene	gene	47368	49014	1647	forward
Phage tail fibers CDS	CDS	49014	49544	531	forward
gene	gene	49014	49544	531	forward
hypothetical protein CDS	CDS	49632	50294	663	forward
gene	gene	49632	50294	663	forward
hypothetical protein CDS	CDS	50296	50907	612	forward
gene	gene	50296	50907	612	forward
hypothetical protein CDS	CDS	50922	51152	231	forward
gene	gene	50922	51152	231	forward
hypothetical protein CDS	CDS	51149	52099	951	forward
gene	gene	51149	52099	951	forward
hypothetical protein CDS	CDS	52102	52914	813	forward
gene	gene	52102	52914	813	forward
DTR	repeat_region	53085	53226	142	none

## Sheet: phiLen
DTR	repeat_region	1	142	142	none
hypothetical protein CDS	CDS	34	174	141	reverse
gene	gene	34	174	141	reverse
Phage integrase CDS	CDS	407	1645	1239	forward
gene	gene	407	1645	1239	forward
Transcriptional regulator AlpA family CDS	CDS	1642	1839	198	reverse
gene	gene	1642	1839	198	reverse
hypothetical protein CDS	CDS	1880	2089	210	reverse
gene	gene	1880	2089	210	reverse
hypothetical protein CDS	CDS	2052	2348	297	reverse
gene	gene	2052	2348	297	reverse
hypothetical protein CDS	CDS	2424	2849	426	reverse
gene	gene	2424	2849	426	reverse
hypothetical protein CDS	CDS	2851	3177	327	reverse
gene	gene	2851	3177	327	reverse
hypothetical protein CDS	CDS	3158	3373	216	reverse
gene	gene	3158	3373	216	reverse
hypothetical protein CDS	CDS	3375	3770	396	reverse
gene	gene	3375	3770	396	reverse
Phage structural protein CDS	CDS	3760	4452	693	reverse
gene	gene	3760	4452	693	reverse
hypothetical protein CDS	CDS	4445	4822	378	reverse
gene	gene	4445	4822	378	reverse
Hydrolase protein CDS	CDS	4823	5068	246	reverse
gene	gene	4823	5068	246	reverse
hypothetical protein CDS	CDS	5061	5495	435	reverse
gene	gene	5061	5495	435	reverse
putative Zinc finger protein CDS	CDS	5506	6198	693	reverse
gene	gene	5506	6198	693	reverse
hypothetical protein CDS	CDS	6208	6426	219	reverse
gene	gene	6208	6426	219	reverse
RNA binding protein CDS	CDS	6404	7069	666	reverse
gene	gene	6404	7069	666	reverse
hypothetical protein CDS	CDS	7132	7494	363	reverse
gene	gene	7132	7494	363	reverse
hypothetical protein CDS	CDS	7527	7949	423	reverse
gene	gene	7527	7949	423	reverse
hypothetical protein CDS	CDS	7991	8479	489	reverse
gene	gene	7991	8479	489	reverse
hypothetical protein CDS	CDS	8513	8782	270	reverse
gene	gene	8513	8782	270	reverse
DHH family protein CDS	CDS	8775	9626	852	reverse
gene	gene	8775	9626	852	reverse
hypothetical protein CDS	CDS	9637	9846	210	reverse
gene	gene	9637	9846	210	reverse
HNH endonuclease CDS	CDS	9849	10463	615	reverse
gene	gene	9849	10463	615	reverse
putative DNA-directed RNA polymerase, beta' subunit/160 kD subunit; COG0086 CDS	CDS	10430	10681	252	reverse
gene	gene	10430	10681	252	reverse
Transcription factor protein CDS	CDS	10713	10964	252	reverse
gene	gene	10713	10964	252	reverse
hypothetical protein CDS	CDS	10970	11485	516	reverse
gene	gene	10970	11485	516	reverse
Nucleoid-associated protein YejK CDS	CDS	11488	12483	996	reverse
gene	gene	11488	12483	996	reverse
hypothetical protein CDS	CDS	12493	12618	126	reverse
gene	gene	12493	12618	126	reverse
tRNA-Arg (tct)	tRNA	12676	12752	77	reverse
tRNA-Arg (tct)	gene	12676	12752	77	reverse
hypothetical protein CDS	CDS	13669	13797	129	reverse
gene	gene	13669	13797	129	reverse
putative lipoprotein CDS	CDS	13978	14391	414	reverse
gene	gene	13978	14391	414	reverse
Lambda cI prophage repressor protein CDS	CDS	14407	15078	672	reverse
gene	gene	14407	15078	672	reverse
Transcriptional regulator CDS	CDS	15190	15399	210	forward
gene	gene	15190	15399	210	forward
hypothetical protein CDS	CDS	15445	15702	258	forward
gene	gene	15445	15702	258	forward
hypothetical protein CDS	CDS	15706	15819	114	forward
gene	gene	15706	15819	114	forward
DNA N-6-adenine methyltransferase CDS	CDS	15819	16382	564	forward
gene	gene	15819	16382	564	forward
DNA/RNA-binding protein CDS	CDS	16379	16666	288	forward
gene	gene	16379	16666	288	forward
Helix-turn-helix domain containing protein CDS	CDS	16659	17627	969	forward
gene	gene	16659	17627	969	forward
hypothetical protein CDS	CDS	17671	17841	171	forward
gene	gene	17671	17841	171	forward
putative DNA-binding protein Roi CDS	CDS	17798	18538	741	forward
gene	gene	17798	18538	741	forward
hypothetical protein CDS	CDS	18535	18774	240	forward
gene	gene	18535	18774	240	forward
hypothetical protein CDS	CDS	18774	18986	213	forward
gene	gene	18774	18986	213	forward
gene	gene	18967	19182	216	forward
hypothetical protein CDS	CDS	18976	19182	207	forward
hypothetical protein CDS	CDS	19175	19504	330	forward
gene	gene	19175	19504	330	forward
Ribonuclease CDS	CDS	19497	19988	492	forward
gene	gene	19497	19988	492	forward
hypothetical protein CDS	CDS	19985	20227	243	forward
gene	gene	19985	20227	243	forward
nucleoside 2-deoxyribosyltransferase CDS	CDS	20236	20526	291	forward
gene	gene	20236	20526	291	forward
Putative cytoplasmic protein CDS	CDS	20520	21527	1008	forward
gene	gene	20520	21527	1008	forward
hypothetical protein CDS	CDS	21560	21835	276	forward
gene	gene	21560	21835	276	forward
hypothetical protein CDS	CDS	21890	22087	198	reverse
gene	gene	21890	22087	198	reverse
hypothetical protein CDS	CDS	22084	22515	432	reverse
gene	gene	22084	22515	432	reverse
hypothetical protein CDS	CDS	22746	23414	669	forward
gene	gene	22746	23414	669	forward
hypothetical protein CDS	CDS	23541	23726	186	forward
gene	gene	23541	23726	186	forward
Phage lysozyme from lambdoid prophage DLP12 CDS	CDS	23713	24303	591	forward
gene	gene	23713	24303	591	forward
Endopeptidase CDS	CDS	24278	24721	444	forward
gene	gene	24278	24721	444	forward
hypothetical protein CDS	CDS	25269	25481	213	forward
gene	gene	25269	25481	213	forward
hypothetical protein CDS	CDS	25478	25705	228	forward
gene	gene	25478	25705	228	forward
hypothetical protein CDS	CDS	25769	26110	342	forward
gene	gene	25769	26110	342	forward
Phage holin, hnh endonuclease CDS	CDS	26110	26469	360	forward
gene	gene	26110	26469	360	forward
Phage terminase small subunit CDS	CDS	26476	26949	474	forward
gene	gene	26476	26949	474	forward
Phage terminase, large subunit CDS	CDS	26946	28664	1719	forward
gene	gene	26946	28664	1719	forward
hypothetical protein CDS	CDS	28718	28867	150	forward
gene	gene	28718	28867	150	forward
Phage portal protein, HK97 family CDS	CDS	28867	30177	1311	forward
gene	gene	28867	30177	1311	forward
Prophage Clp protease-like protein CDS	CDS	30180	31052	873	forward
gene	gene	30180	31052	873	forward
Phage major capsid protein CDS	CDS	31055	32242	1188	forward
gene	gene	31055	32242	1188	forward
hypothetical protein CDS	CDS	32317	32682	366	forward
gene	gene	32317	32682	366	forward
Putative viral glycoprotein VI CDS	CDS	32701	33009	309	forward
gene	gene	32701	33009	309	forward
Phage head-tail adaptor protein CDS	CDS	33009	33377	369	forward
gene	gene	33009	33377	369	forward
hypothetical protein CDS	CDS	33379	33846	468	forward
gene	gene	33379	33846	468	forward
hypothetical protein CDS	CDS	33843	34211	369	forward
gene	gene	33843	34211	369	forward
prophage LambdaSo, major tail protein V CDS	CDS	34307	34783	477	forward
gene	gene	34307	34783	477	forward
Lambda gpG analog CDS	CDS	34794	35237	444	forward
gene	gene	34794	35237	444	forward
hypothetical protein CDS	CDS	35330	35491	162	forward
gene	gene	35330	35491	162	forward
Phage tail length tape-measure protein 1 CDS	CDS	35504	38416	2913	forward
gene	gene	35504	38416	2913	forward
Phage minor tail protein CDS	CDS	38419	38757	339	forward
gene	gene	38419	38757	339	forward
Phage minor tail protein CDS	CDS	38771	39517	747	forward
gene	gene	38771	39517	747	forward
Peptidase P60 CDS	CDS	39520	40266	747	forward
gene	gene	39520	40266	747	forward
DNA binding protein CDS	CDS	40277	40951	675	reverse
gene	gene	40277	40951	675	reverse
kilA-N domain protein CDS	CDS	40942	41256	315	reverse
gene	gene	40942	41256	315	reverse
Zinc ribbon domain-containing protein CDS	CDS	41541	41870	330	forward
gene	gene	41541	41870	330	forward
Phage lambda tail assembly protein I CDS	CDS	41941	42540	600	forward
gene	gene	41941	42540	600	forward
Phage tail fiber protein CDS	CDS	42550	46080	3531	forward
gene	gene	42550	46080	3531	forward
hypothetical protein CDS	CDS	46077	47171	1095	forward
gene	gene	46077	47171	1095	forward
hypothetical protein CDS	CDS	47211	47375	165	forward
gene	gene	47211	47375	165	forward
Phage tail fiber protein CDS	CDS	47368	49014	1647	forward
gene	gene	47368	49014	1647	forward
Phage tail fibers CDS	CDS	49014	49544	531	forward
gene	gene	49014	49544	531	forward
hypothetical protein CDS	CDS	49632	50294	663	forward
gene	gene	49632	50294	663	forward
hypothetical protein CDS	CDS	50296	50907	612	forward
gene	gene	50296	50907	612	forward
hypothetical protein CDS	CDS	50922	51152	231	forward
gene	gene	50922	51152	231	forward
hypothetical protein CDS	CDS	51149	52099	951	forward
gene	gene	51149	52099	951	forward
hypothetical protein CDS	CDS	52102	52914	813	forward
gene	gene	52102	52914	813	forward
DTR	repeat_region	53085	53226	142	none

## Sheet: phiP2
DTR	repeat_region	1	143	143	none
hypothetical protein CDS	CDS	35	175	141	reverse
gene	gene	35	175	141	reverse
integrase CDS	CDS	408	1646	1239	forward
gene	gene	408	1646	1239	forward
transcriptional regulator AlpA family CDS	CDS	1643	1840	198	reverse
gene	gene	1643	1840	198	reverse
hypothetical protein CDS	CDS	1881	2090	210	reverse
gene	gene	1881	2090	210	reverse
hypothetical protein CDS	CDS	2053	2349	297	reverse
gene	gene	2053	2349	297	reverse
hypothetical protein CDS	CDS	2425	2850	426	reverse
gene	gene	2425	2850	426	reverse
hypothetical protein CDS	CDS	2852	3178	327	reverse
gene	gene	2852	3178	327	reverse
hypothetical protein CDS	CDS	3159	3374	216	reverse
gene	gene	3159	3374	216	reverse
hypothetical protein CDS	CDS	3376	3771	396	reverse
gene	gene	3376	3771	396	reverse
structural protein CDS	CDS	3761	4453	693	reverse
gene	gene	3761	4453	693	reverse
hypothetical protein CDS	CDS	4446	4823	378	reverse
gene	gene	4446	4823	378	reverse
hydrolase protein CDS	CDS	4824	5069	246	reverse
gene	gene	4824	5069	246	reverse
hypothetical protein CDS	CDS	5062	5496	435	reverse
gene	gene	5062	5496	435	reverse
putative Zinc finger protein CDS	CDS	5507	6199	693	reverse
gene	gene	5507	6199	693	reverse
hypothetical protein CDS	CDS	6209	6322	114	reverse
gene	gene	6209	6322	114	reverse
transposase CDS	CDS	6440	7360	921	reverse
gene	gene	6440	7360	921	reverse
putative 5-methylcytosine-specific restriction enzyme B CDS	CDS	7377	7505	129	forward
gene	gene	7377	7505	129	forward
RNA binding protein CDS	CDS	7459	8124	666	reverse
gene	gene	7459	8124	666	reverse
hypothetical protein CDS	CDS	8187	8549	363	reverse
gene	gene	8187	8549	363	reverse
hypothetical protein CDS	CDS	8582	9004	423	reverse
gene	gene	8582	9004	423	reverse
hypothetical protein CDS	CDS	9046	9534	489	reverse
gene	gene	9046	9534	489	reverse
hypothetical protein CDS	CDS	9568	9837	270	reverse
gene	gene	9568	9837	270	reverse
DHH family protein CDS	CDS	9830	10681	852	reverse
gene	gene	9830	10681	852	reverse
hypothetical protein CDS	CDS	10692	10901	210	reverse
gene	gene	10692	10901	210	reverse
HNH endonuclease CDS	CDS	10904	11518	615	reverse
gene	gene	10904	11518	615	reverse
putative DNA-directed RNA polymerase, beta' subunit/160 kD subunit CDS	CDS	11485	11736	252	reverse
gene	gene	11485	11736	252	reverse
transcription factor protein CDS	CDS	11768	12019	252	reverse
gene	gene	11768	12019	252	reverse
hypothetical protein CDS	CDS	12025	12540	516	reverse
gene	gene	12025	12540	516	reverse
nucleoid-associated protein YejK CDS	CDS	12543	13538	996	reverse
gene	gene	12543	13538	996	reverse
hypothetical protein CDS	CDS	13548	13673	126	reverse
gene	gene	13548	13673	126	reverse
tRNA-Arg	tRNA	13731	13807	77	reverse
gene	gene	13731	13807	77	reverse
hypothetical protein CDS	CDS	14724	14852	129	reverse
gene	gene	14724	14852	129	reverse
putative lipoprotein CDS	CDS	15033	15446	414	reverse
gene	gene	15033	15446	414	reverse
repressor protein CDS	CDS	15462	16133	672	reverse
gene	gene	15462	16133	672	reverse
transcriptional regulator CDS	CDS	16245	16454	210	forward
gene	gene	16245	16454	210	forward
hypothetical protein CDS	CDS	16500	16757	258	forward
gene	gene	16500	16757	258	forward
hypothetical protein CDS	CDS	16761	16874	114	forward
gene	gene	16761	16874	114	forward
DNA N-6-adenine methyltransferase CDS	CDS	16874	17437	564	forward
gene	gene	16874	17437	564	forward
DNA/RNA-binding protein CDS	CDS	17434	17721	288	forward
gene	gene	17434	17721	288	forward
helix-turn-helix domain containing protein CDS	CDS	17714	18214	501	forward
gene	gene	17714	18214	501	forward
hypothetical protein CDS	CDS	18192	18404	213	forward
gene	gene	18192	18404	213	forward
hypothetical protein CDS	CDS	18401	18628	228	forward
gene	gene	18401	18628	228	forward
hypothetical protein CDS	CDS	18740	19033	294	forward
gene	gene	18740	19033	294	forward
holin CDS	CDS	19033	19392	360	forward
gene	gene	19033	19392	360	forward
terminase small subunit CDS	CDS	19399	19872	474	forward
gene	gene	19399	19872	474	forward
terminase large subunit CDS	CDS	19869	21587	1719	forward
gene	gene	19869	21587	1719	forward
hypothetical protein CDS	CDS	21641	21790	150	forward
gene	gene	21641	21790	150	forward
portal protein CDS	CDS	21790	23100	1311	forward
gene	gene	21790	23100	1311	forward
protease-like protein CDS	CDS	23103	23975	873	forward
gene	gene	23103	23975	873	forward
major capsid protein CDS	CDS	23978	25165	1188	forward
gene	gene	23978	25165	1188	forward
hypothetical protein CDS	CDS	25240	25605	366	forward
gene	gene	25240	25605	366	forward
putative viral glycoprotein VI CDS	CDS	25624	25932	309	forward
gene	gene	25624	25932	309	forward
head-tail adaptor protein CDS	CDS	25932	26300	369	forward
gene	gene	25932	26300	369	forward
hypothetical protein CDS	CDS	26302	26769	468	forward
gene	gene	26302	26769	468	forward
hypothetical protein CDS	CDS	26766	27134	369	forward
gene	gene	26766	27134	369	forward
major tail protein V CDS	CDS	27230	27706	477	forward
gene	gene	27230	27706	477	forward
hypothetical protein CDS	CDS	27738	28160	423	forward
gene	gene	27738	28160	423	forward
hypothetical protein CDS	CDS	28253	28414	162	forward
gene	gene	28253	28414	162	forward
tail length tape-measure protein 1 CDS	CDS	28427	31339	2913	forward
gene	gene	28427	31339	2913	forward
minor tail protein CDS	CDS	31342	31680	339	forward
gene	gene	31342	31680	339	forward
minor tail protein CDS	CDS	31694	32440	747	forward
gene	gene	31694	32440	747	forward
peptidase P60 CDS	CDS	32443	33189	747	forward
gene	gene	32443	33189	747	forward
DNA binding protein CDS	CDS	33200	33874	675	reverse
gene	gene	33200	33874	675	reverse
kilA-N domain protein CDS	CDS	33865	34119	255	reverse
gene	gene	33865	34119	255	reverse
zinc ribbon domain-containing protein CDS	CDS	34464	34793	330	forward
gene	gene	34464	34793	330	forward
lambda tail assembly protein I CDS	CDS	34864	35463	600	forward
gene	gene	34864	35463	600	forward
tail fiber protein CDS	CDS	35473	39003	3531	forward
gene	gene	35473	39003	3531	forward
hypothetical protein CDS	CDS	39000	40094	1095	forward
gene	gene	39000	40094	1095	forward
hypothetical protein CDS	CDS	40134	40298	165	forward
gene	gene	40134	40298	165	forward
tail fiber protein CDS	CDS	40291	41937	1647	forward
gene	gene	40291	41937	1647	forward
tail fibers protein CDS	CDS	41937	42467	531	forward
gene	gene	41937	42467	531	forward
hypothetical protein CDS	CDS	42555	43217	663	forward
gene	gene	42555	43217	663	forward
hypothetical protein CDS	CDS	43219	43830	612	forward
gene	gene	43219	43830	612	forward
hypothetical protein CDS	CDS	43827	44075	249	forward
gene	gene	43827	44075	249	forward
hypothetical protein CDS	CDS	44072	45022	951	forward
gene	gene	44072	45022	951	forward
hypothetical protein CDS	CDS	45025	45837	813	forward
gene	gene	45025	45837	813	forward
DTR	repeat_region	46007	46149	143	none

## Sheet: phiP3
DTR	repeat_region	1	143	143	none
hypothetical protein CDS	CDS	35	175	141	reverse
gene	gene	35	175	141	reverse
integrase CDS	CDS	408	1646	1239	forward
gene	gene	408	1646	1239	forward
transcriptional regulator AlpA family CDS	CDS	1643	1840	198	reverse
gene	gene	1643	1840	198	reverse
hypothetical protein CDS	CDS	1881	2090	210	reverse
gene	gene	1881	2090	210	reverse
hypothetical protein CDS	CDS	2053	2349	297	reverse
gene	gene	2053	2349	297	reverse
hypothetical protein CDS	CDS	2425	2850	426	reverse
gene	gene	2425	2850	426	reverse
hypothetical protein CDS	CDS	2852	3178	327	reverse
gene	gene	2852	3178	327	reverse
hypothetical protein CDS	CDS	3159	3374	216	reverse
gene	gene	3159	3374	216	reverse
hypothetical protein CDS	CDS	3376	3771	396	reverse
gene	gene	3376	3771	396	reverse
structural protein CDS	CDS	3761	4453	693	reverse
gene	gene	3761	4453	693	reverse
hypothetical protein CDS	CDS	4446	4823	378	reverse
gene	gene	4446	4823	378	reverse
hydrolase protein CDS	CDS	4824	5069	246	reverse
gene	gene	4824	5069	246	reverse
hypothetical protein CDS	CDS	5062	5496	435	reverse
gene	gene	5062	5496	435	reverse
putative Zinc finger protein CDS	CDS	5507	6199	693	reverse
gene	gene	5507	6199	693	reverse
hypothetical protein CDS	CDS	6209	6427	219	reverse
gene	gene	6209	6427	219	reverse
RNA binding protein CDS	CDS	6405	7070	666	reverse
gene	gene	6405	7070	666	reverse
hypothetical protein CDS	CDS	7133	7495	363	reverse
gene	gene	7133	7495	363	reverse
hypothetical protein CDS	CDS	7528	7950	423	reverse
gene	gene	7528	7950	423	reverse
hypothetical protein CDS	CDS	7992	8480	489	reverse
gene	gene	7992	8480	489	reverse
hypothetical protein CDS	CDS	8514	8783	270	reverse
gene	gene	8514	8783	270	reverse
DHH family protein CDS	CDS	8776	9627	852	reverse
gene	gene	8776	9627	852	reverse
hypothetical protein CDS	CDS	9638	9847	210	reverse
gene	gene	9638	9847	210	reverse
HNH endonuclease CDS	CDS	9850	10464	615	reverse
gene	gene	9850	10464	615	reverse
putative DNA-directed RNA polymerase, beta' subunit/160 kD subunit CDS	CDS	10431	10682	252	reverse
gene	gene	10431	10682	252	reverse
transcription factor protein CDS	CDS	10714	10965	252	reverse
gene	gene	10714	10965	252	reverse
hypothetical protein CDS	CDS	10971	11486	516	reverse
gene	gene	10971	11486	516	reverse
nucleoid-associated protein YejK CDS	CDS	11489	12484	996	reverse
gene	gene	11489	12484	996	reverse
hypothetical protein CDS	CDS	12494	12619	126	reverse
gene	gene	12494	12619	126	reverse
tRNA-Arg	tRNA	12677	12753	77	reverse
gene	gene	12677	12753	77	reverse
hypothetical protein CDS	CDS	13670	13798	129	reverse
gene	gene	13670	13798	129	reverse
putative lipoprotein CDS	CDS	13979	14392	414	reverse
gene	gene	13979	14392	414	reverse
repressor protein CDS	CDS	14408	15079	672	reverse
gene	gene	14408	15079	672	reverse
transcriptional regulator CDS	CDS	15191	15400	210	forward
gene	gene	15191	15400	210	forward
hypothetical protein CDS	CDS	15446	15703	258	forward
gene	gene	15446	15703	258	forward
hypothetical protein CDS	CDS	15707	15820	114	forward
gene	gene	15707	15820	114	forward
DNA N-6-adenine methyltransferase CDS	CDS	15820	16383	564	forward
gene	gene	15820	16383	564	forward
DNA/RNA-binding protein CDS	CDS	16380	16667	288	forward
gene	gene	16380	16667	288	forward
helix-turn-helix domain containing protein CDS	CDS	16660	17628	969	forward
gene	gene	16660	17628	969	forward
hypothetical protein CDS	CDS	17672	17842	171	forward
gene	gene	17672	17842	171	forward
putative DNA-binding protein Roi CDS	CDS	17844	18539	696	forward
gene	gene	17844	18539	696	forward
hypothetical protein CDS	CDS	18536	18775	240	forward
gene	gene	18536	18775	240	forward
hypothetical protein CDS	CDS	18775	18987	213	forward
gene	gene	18775	18987	213	forward
hypothetical protein CDS	CDS	18977	19183	207	forward
gene	gene	18977	19183	207	forward
hypothetical protein CDS	CDS	19176	19505	330	forward
gene	gene	19176	19505	330	forward
ribonuclease CDS	CDS	19498	19989	492	forward
gene	gene	19498	19989	492	forward
hypothetical protein CDS	CDS	19986	20228	243	forward
gene	gene	19986	20228	243	forward
nucleoside 2-deoxyribosyltransferase CDS	CDS	20237	20527	291	forward
gene	gene	20237	20527	291	forward
putative cytoplasmic protein CDS	CDS	20521	21528	1008	forward
gene	gene	20521	21528	1008	forward
hypothetical protein CDS	CDS	21561	21851	291	forward
gene	gene	21561	21851	291	forward
hypothetical protein CDS	CDS	21906	22103	198	reverse
gene	gene	21906	22103	198	reverse
hypothetical protein CDS	CDS	22100	22531	432	reverse
gene	gene	22100	22531	432	reverse
hypothetical protein CDS	CDS	22762	23430	669	forward
gene	gene	22762	23430	669	forward
hypothetical protein CDS	CDS	23557	23742	186	forward
gene	gene	23557	23742	186	forward
lysozyme CDS	CDS	23729	24319	591	forward
gene	gene	23729	24319	591	forward
endopeptidase CDS	CDS	24294	24737	444	forward
gene	gene	24294	24737	444	forward
hypothetical protein CDS	CDS	25285	25497	213	forward
gene	gene	25285	25497	213	forward
hypothetical protein CDS	CDS	25494	25721	228	forward
gene	gene	25494	25721	228	forward
hypothetical protein CDS	CDS	25785	26126	342	forward
gene	gene	25785	26126	342	forward
holin CDS	CDS	26126	26485	360	forward
gene	gene	26126	26485	360	forward
terminase small subunit CDS	CDS	26492	26965	474	forward
gene	gene	26492	26965	474	forward
terminase large subunit CDS	CDS	26962	28680	1719	forward
gene	gene	26962	28680	1719	forward
hypothetical protein CDS	CDS	28734	28883	150	forward
gene	gene	28734	28883	150	forward
portal protein CDS	CDS	28883	30193	1311	forward
gene	gene	28883	30193	1311	forward
protease-like protein CDS	CDS	30196	31068	873	forward
gene	gene	30196	31068	873	forward
major capsid protein CDS	CDS	31071	32258	1188	forward
gene	gene	31071	32258	1188	forward
hypothetical protein CDS	CDS	32333	32698	366	forward
gene	gene	32333	32698	366	forward
putative viral glycoprotein VI CDS	CDS	32717	33025	309	forward
gene	gene	32717	33025	309	forward
head-tail adaptor protein CDS	CDS	33025	33393	369	forward
gene	gene	33025	33393	369	forward
hypothetical protein CDS	CDS	33395	33862	468	forward
gene	gene	33395	33862	468	forward
hypothetical protein CDS	CDS	33859	34227	369	forward
gene	gene	33859	34227	369	forward
major tail protein V CDS	CDS	34323	34799	477	forward
gene	gene	34323	34799	477	forward
hypothetical protein CDS	CDS	34810	35253	444	forward
gene	gene	34810	35253	444	forward
hypothetical protein CDS	CDS	35346	35507	162	forward
gene	gene	35346	35507	162	forward
tail length tape-measure protein 1 CDS	CDS	35520	38432	2913	forward
gene	gene	35520	38432	2913	forward
minor tail protein CDS	CDS	38435	38773	339	forward
gene	gene	38435	38773	339	forward
minor tail protein CDS	CDS	38787	39533	747	forward
gene	gene	38787	39533	747	forward
peptidase P60 CDS	CDS	39536	40282	747	forward
gene	gene	39536	40282	747	forward
DNA binding protein CDS	CDS	40293	40967	675	reverse
gene	gene	40293	40967	675	reverse
kilA-N domain protein CDS	CDS	40958	41272	315	reverse
gene	gene	40958	41272	315	reverse
zinc ribbon domain-containing protein CDS	CDS	41557	41886	330	forward
gene	gene	41557	41886	330	forward
lambda tail assembly protein I CDS	CDS	41957	42556	600	forward
gene	gene	41957	42556	600	forward
tail fiber protein CDS	CDS	42566	46096	3531	forward
gene	gene	42566	46096	3531	forward
hypothetical protein CDS	CDS	46093	47187	1095	forward
gene	gene	46093	47187	1095	forward
hypothetical protein CDS	CDS	47227	47391	165	forward
gene	gene	47227	47391	165	forward
tail fiber protein CDS	CDS	47384	49030	1647	forward
gene	gene	47384	49030	1647	forward
tail fibers protein CDS	CDS	49030	49560	531	forward
gene	gene	49030	49560	531	forward
hypothetical protein CDS	CDS	49648	50310	663	forward
gene	gene	49648	50310	663	forward
hypothetical protein CDS	CDS	50312	50923	612	forward
gene	gene	50312	50923	612	forward
hypothetical protein CDS	CDS	50938	51168	231	forward
gene	gene	50938	51168	231	forward
hypothetical protein CDS	CDS	51165	52115	951	forward
gene	gene	51165	52115	951	forward
hypothetical protein CDS	CDS	52118	52930	813	forward
gene	gene	52118	52930	813	forward
DTR	repeat_region	53100	53242	143	none

## Sheet: phiPel
DTR	repeat_region	1	143	143	none
hypthetical protein CDS	CDS	35	175	141	reverse
gene	gene	35	175	141	reverse
Phage integrase CDS	CDS	408	1646	1239	forward
gene	gene	408	1646	1239	forward
Transcriptional regulator AlpA family CDS	CDS	1643	1840	198	reverse
gene	gene	1643	1840	198	reverse
hypothetical protein CDS	CDS	1881	2090	210	reverse
gene	gene	1881	2090	210	reverse
hypothetical protein CDS	CDS	2053	2349	297	reverse
gene	gene	2053	2349	297	reverse
hypothetical protein CDS	CDS	2425	2850	426	reverse
gene	gene	2425	2850	426	reverse
hypothetical protein CDS	CDS	2852	3178	327	reverse
gene	gene	2852	3178	327	reverse
hypothetical protein CDS	CDS	3159	3374	216	reverse
gene	gene	3159	3374	216	reverse
hypothetical protein CDS	CDS	3376	3771	396	reverse
gene	gene	3376	3771	396	reverse
Phage structural protein CDS	CDS	3761	4453	693	reverse
gene	gene	3761	4453	693	reverse
hypothetical protein CDS	CDS	4446	4823	378	reverse
gene	gene	4446	4823	378	reverse
Hydrolase protein CDS	CDS	4824	5069	246	reverse
gene	gene	4824	5069	246	reverse
hypothetical protein CDS	CDS	5062	5496	435	reverse
gene	gene	5062	5496	435	reverse
putative Zinc finger protein CDS	CDS	5507	6199	693	reverse
gene	gene	5507	6199	693	reverse
hypothetical protein CDS	CDS	6209	6427	219	reverse
gene	gene	6209	6427	219	reverse
RNA binding protein CDS	CDS	6405	7070	666	reverse
gene	gene	6405	7070	666	reverse
hypothetical protein CDS	CDS	7133	7495	363	reverse
gene	gene	7133	7495	363	reverse
hypothetical protein CDS	CDS	7528	7950	423	reverse
gene	gene	7528	7950	423	reverse
hypothetical protein CDS	CDS	7992	8480	489	reverse
gene	gene	7992	8480	489	reverse
hypothetical protein CDS	CDS	8514	8783	270	reverse
gene	gene	8514	8783	270	reverse
DHH family protein CDS	CDS	8776	9627	852	reverse
gene	gene	8776	9627	852	reverse
hypothetical protein CDS	CDS	9638	9847	210	reverse
gene	gene	9638	9847	210	reverse
HNH endonuclease CDS	CDS	9850	10464	615	reverse
gene	gene	9850	10464	615	reverse
putative DNA-directed RNA polymerase, beta' subunit/160 kD subunit; COG0086 CDS	CDS	10431	10682	252	reverse
gene	gene	10431	10682	252	reverse
Transcription factor protein CDS	CDS	10714	10965	252	reverse
gene	gene	10714	10965	252	reverse
hypothetical protein CDS	CDS	10971	11486	516	reverse
gene	gene	10971	11486	516	reverse
Nucleoid-associated protein YejK CDS	CDS	11489	12484	996	reverse
gene	gene	11489	12484	996	reverse
hypothetical protein CDS	CDS	12494	12619	126	reverse
gene	gene	12494	12619	126	reverse
tRNA-Arg (tct)	tRNA	12677	12753	77	reverse
tRNA-Arg (tct)	gene	12677	12753	77	reverse
hypothetical protein CDS	CDS	13670	13798	129	reverse
gene	gene	13670	13798	129	reverse
putative lipoprotein CDS	CDS	13979	14392	414	reverse
gene	gene	13979	14392	414	reverse
Lambda cI prophage repressor protein CDS	CDS	14408	15079	672	reverse
gene	gene	14408	15079	672	reverse
Transcriptional regulator CDS	CDS	15191	15400	210	forward
gene	gene	15191	15400	210	forward
hypothetical protein CDS	CDS	15446	15703	258	forward
gene	gene	15446	15703	258	forward
hypothetical protein CDS	CDS	15707	15820	114	forward
gene	gene	15707	15820	114	forward
DNA N-6-adenine methyltransferase CDS	CDS	15820	16383	564	forward
gene	gene	15820	16383	564	forward
DNA/RNA-binding protein CDS	CDS	16380	16667	288	forward
gene	gene	16380	16667	288	forward
Helix-turn-helix domain containing protein CDS	CDS	16660	17628	969	forward
gene	gene	16660	17628	969	forward
hypothetical protein CDS	CDS	17672	17842	171	forward
gene	gene	17672	17842	171	forward
putative DNA-binding protein Roi CDS	CDS	17799	18539	741	forward
gene	gene	17799	18539	741	forward
hypothetical protein CDS	CDS	18536	18775	240	forward
gene	gene	18536	18775	240	forward
hypothetical protein CDS	CDS	18775	18987	213	forward
gene	gene	18775	18987	213	forward
hypothetical protein CDS	CDS	18968	19183	216	forward
gene	gene	18968	19183	216	forward
hypothetical protein CDS	CDS	19176	19505	330	forward
gene	gene	19176	19505	330	forward
Ribonuclease CDS	CDS	19498	19989	492	forward
gene	gene	19498	19989	492	forward
hypothetical protein CDS	CDS	19986	20228	243	forward
gene	gene	19986	20228	243	forward
nucleoside 2-deoxyribosyltransferase CDS	CDS	20237	20527	291	forward
gene	gene	20237	20527	291	forward
Putative cytoplasmic protein CDS	CDS	20521	21528	1008	forward
gene	gene	20521	21528	1008	forward
hypothetical protein CDS	CDS	21561	21836	276	forward
gene	gene	21561	21836	276	forward
hypothetical protein CDS	CDS	21891	22088	198	reverse
gene	gene	21891	22088	198	reverse
hypothetical protein CDS	CDS	22085	22516	432	reverse
gene	gene	22085	22516	432	reverse
hypothetical protein CDS	CDS	22747	23415	669	forward
gene	gene	22747	23415	669	forward
hypothetical protein CDS	CDS	23542	23727	186	forward
gene	gene	23542	23727	186	forward
Phage lysozyme from lambdoid prophage DLP12 CDS	CDS	23714	24304	591	forward
gene	gene	23714	24304	591	forward
Endopeptidase CDS	CDS	24279	24722	444	forward
gene	gene	24279	24722	444	forward
hypothetical protein CDS	CDS	25270	25482	213	forward
gene	gene	25270	25482	213	forward
hypothetical protein CDS	CDS	25479	25706	228	forward
gene	gene	25479	25706	228	forward
hypothetical protein CDS	CDS	25770	26111	342	forward
gene	gene	25770	26111	342	forward
Phage holin, hnh endonuclease CDS	CDS	26111	26470	360	forward
gene	gene	26111	26470	360	forward
Phage terminase small subunit CDS	CDS	26477	26950	474	forward
gene	gene	26477	26950	474	forward
Phage terminase, large subunit CDS	CDS	26947	28665	1719	forward
gene	gene	26947	28665	1719	forward
hypothetical protein CDS	CDS	28719	28868	150	forward
gene	gene	28719	28868	150	forward
Phage portal protein, HK97 family CDS	CDS	28868	30178	1311	forward
gene	gene	28868	30178	1311	forward
Prophage Clp protease-like protein CDS	CDS	30181	31053	873	forward
gene	gene	30181	31053	873	forward
Phage major capsid protein CDS	CDS	31056	32243	1188	forward
gene	gene	31056	32243	1188	forward
hypothetical protein CDS	CDS	32318	32683	366	forward
gene	gene	32318	32683	366	forward
Putative viral glycoprotein VI CDS	CDS	32702	33010	309	forward
gene	gene	32702	33010	309	forward
Phage head-tail adaptor protein CDS	CDS	33010	33378	369	forward
gene	gene	33010	33378	369	forward
hypothetical protein CDS	CDS	33380	33847	468	forward
gene	gene	33380	33847	468	forward
hypothetical protein CDS	CDS	33844	34212	369	forward
gene	gene	33844	34212	369	forward
prophage LambdaSo, major tail protein V CDS	CDS	34308	34784	477	forward
gene	gene	34308	34784	477	forward
Lambda gpG analog CDS	CDS	34795	35238	444	forward
gene	gene	34795	35238	444	forward
hypothetical protein CDS	CDS	35331	35492	162	forward
gene	gene	35331	35492	162	forward
Phage tail length tape-measure protein 1 CDS	CDS	35505	38417	2913	forward
gene	gene	35505	38417	2913	forward
Phage minor tail protein CDS	CDS	38420	38758	339	forward
gene	gene	38420	38758	339	forward
Phage minor tail protein CDS	CDS	38772	39518	747	forward
gene	gene	38772	39518	747	forward
Peptidase P60 CDS	CDS	39521	40267	747	forward
gene	gene	39521	40267	747	forward
DNA binding protein CDS	CDS	40278	40952	675	reverse
gene	gene	40278	40952	675	reverse
kilA-N domain protein CDS	CDS	40943	41257	315	reverse
gene	gene	40943	41257	315	reverse
Zinc ribbon domain-containing protein CDS	CDS	41542	41871	330	forward
gene	gene	41542	41871	330	forward
Phage lambda tail assembly protein I CDS	CDS	41942	42541	600	forward
gene	gene	41942	42541	600	forward
Phage tail fiber protein CDS	CDS	42551	46081	3531	forward
gene	gene	42551	46081	3531	forward
hypothetical protein CDS	CDS	46078	47172	1095	forward
gene	gene	46078	47172	1095	forward
hypothetical protein CDS	CDS	47212	47376	165	forward
gene	gene	47212	47376	165	forward
Phage tail fiber protein CDS	CDS	47369	49015	1647	forward
gene	gene	47369	49015	1647	forward
Phage tail fibers CDS	CDS	49015	49545	531	forward
gene	gene	49015	49545	531	forward
hypothetical protein CDS	CDS	49633	50295	663	forward
gene	gene	49633	50295	663	forward
hypothetical protein CDS	CDS	50297	50908	612	forward
gene	gene	50297	50908	612	forward
hypothetical protein CDS	CDS	50923	51153	231	forward
gene	gene	50923	51153	231	forward
hypothetical protein CDS	CDS	51150	52100	951	forward
gene	gene	51150	52100	951	forward
hypothetical protein CDS	CDS	52103	52915	813	forward
gene	gene	52103	52915	813	forward
DTR	repeat_region	53085	53227	143	none

[truncated: 9 more sheets: phiVaK, pVa-1, pVa-2, pVa-3, pVa-4, pVa-5, pVa-6, pVa-7, pVa-8]
